# Supplementary material for: Red Algae From Insular Environments in the Mexican Atlantic: Taxonomic Diversity, Conservation, and Biogeographic Affinities
Source: Ecol Evol. 2026 Mar 17;16(3):e72919. doi: 10.1002/ece3.72919 (PMC13093592; doi:10.1002/ece3.72919)
Supplement: Supplementary file 2 — Data S1: ece372919‐sup‐0002‐DataS1.xls. [file ECE3-16-e72919-s001.xls]

## Sheet: Hoja1
			1	2	3	4	5	6	7	8	9	10	11	12	13	14	15	16	17	18	19	20	21	22	23	24	25	26	27	28	29	30	31	32	33	34	35	36	37	38	39	40	41	42	43	44	45	46	47
		Order	Bangiales	Acrochaetiales					Acrosymphytales	Bonnemaisoniales		Ceramiales
		Family	Bangiaceae	Acrochaetiaceae					Acrosymphytaceae	Bonnemaisoniaceae	Naccariaceae	Callithamniaceae														Ceramiaceae
	Estado	Species/Island	Bangia atropurpurea (Mertens ex Roth) C. Agardh	Acrochaetium antillarum W.R. Taylor	Acrochaetium flexuosum Vickers	Acrochaetium globosum Børgesen	Acrochaetium microscopicum (Nägeli ex Kützing) Nägeli	Acrochaetium unipes Børgesen	Acrosymphyton caribaeum (J. Agardh) G. Sjöstedt	Asparagopsis taxiformis (Delile) Trevisan	Naccaria antillana W.R. Taylor	Aglaothamnion boergesenii (Aponte & D.L. Ballantine) L'Hardy-Halos & Rueness	Aglaothamnion cordatum (Børgesen) Feldmann-Mazoyer	Aglaothamnion felipponei (Howe) Aponte, Ballantine & J.N. Norris	Aglaothamnion halliae (Collins) Aponte, D.L. Ballantine & J.N. Norris	Aglaothamnion uruguayense (W.R. Taylor) N.E. Aponte, D.L. Ballantine & J.N. Norris	Callithamnion corymbosum (Smith) Lyngbye	Crouania attenuata (C. Agardh) J. Agardh	Crouania mayae Mateo-Cid, Mendoza-González & Searles	Crouania pleonospora W.R. Taylor	Gaillona seposita (Gunnerus) Athanasiadis	Gymnothamnion elegans (Schousboe ex C. Agardh) J. Agardh	Seirospora occidentalis Børgesen	Spyridia filamentosa (Wulfen) Harvey	Spyridia hypnoides (Bory) Papenfuss	Acrothamnion butlerae (Collins) Kylin	Antithamnion antillanum Børgesen	Antithamnion cruciatum (C. Agardh) Nägeli	Antithamnion decipiens (J. Agardh) Athanasiadis	Antithamnionella boergesenii (Cormaci & G. Furnari) Athanasiadis	Antithamnionella breviramosa (E.Y. Dawson) E.M. Wollaston	Callithamniella tingitana (Schousboe ex Bornet) Feldmann-Mazoyer	Centroceras clavulatum (C. Agardh) Montagne	Centroceras gasparrinii (Meneghini) Kützing	Centroceras micracanthum Kützing	Centrocerocolax ubatubensis A.B. Joly	Ceramium brasiliense A.B. Joly	Ceramium caudatum Setchell & N.L. Gardner	Ceramium cimbricum H.E. Petersen	Ceramium codii (H. Richards) Mazoyer	Ceramium corniculatum Montagne	Ceramium cruciatum Collins & Hervey	Ceramium deslongchampsii Chauvin ex Duby	Ceramium diaphanum (Lightfoot) Roth	Ceramium leptozonum M. Howe	Ceramium luetzelburgii O.C. Schmidt	Ceramium nitens (C. Agardh) J. Agardh	Ceramium subtile J. Agardh	Ceramium tenuicorne (Kützing) Wærn
1	Veracruz	Blanquilla reef	0	0	0	0	0	0	0	0	0	0	0	0	0	0	0	0	0	0	0	0	0	0	0	0	0	0	0	0	0	0	1	0	0	0	0	0	1	0	0	0	0	0	0	0	0	0	0
2		Lobos reef	0	0	0	0	0	0	0	1	0	0	0	0	0	0	1	0	0	0	0	0	0	1	1	0	0	0	0	0	0	0	1	0	0	0	0	0	1	0	0	0	0	0	0	0	0	1	0
3		Oro Verde reef	0	0	0	0	0	0	0	1	0	0	0	0	0	0	0	1	0	0	0	0	0	0	0	0	0	0	0	0	0	0	0	0	0	0	0	0	1	0	0	1	0	0	0	0	0	0	0
4		Enmedio Island	0	0	0	0	0	0	0	1	0	0	0	0	0	0	0	1	0	0	0	0	0	1	1	0	0	0	0	0	0	0	1	0	0	0	0	1	1	0	1	0	0	0	0	0	1	1	0
5		Tuxpan reef	0	0	0	0	0	0	0	1	0	0	0	0	0	0	0	0	0	0	0	0	0	1	1	0	0	0	0	0	0	0	1	0	0	0	0	0	0	0	0	1	0	0	0	0	0	0	0
6		Blanquilla Island	0	0	0	0	0	0	0	0	0	0	0	0	0	0	0	0	0	0	0	0	0	0	0	0	0	0	0	0	0	0	0	0	0	0	0	0	0	0	0	0	0	0	0	0	0	0	0
7		Anegada de Adentro reef	0	0	0	0	0	0	0	0	0	0	0	0	0	0	0	0	0	0	0	0	0	0	0	0	0	0	0	0	0	0	0	0	0	0	0	0	0	0	0	0	0	0	0	0	0	0	0
8		Verde Island	0	0	0	0	1	0	0	0	0	0	0	0	0	0	0	0	0	0	0	0	0	1	0	0	0	0	0	0	0	0	1	0	0	0	0	0	0	0	0	1	0	0	0	1	1	0	0
9		Hornos reef	1	0	0	0	1	0	0	0	0	0	0	0	0	0	0	0	0	0	0	0	0	0	0	0	0	0	0	0	0	0	0	0	0	0	0	0	0	0	1	0	0	0	0	0	0	1	0
10		Sacrificios Island	0	0	0	0	1	0	0	0	0	0	0	0	0	0	0	0	0	0	0	0	0	0	1	0	0	0	0	0	0	0	1	0	0	0	0	0	0	0	0	0	0	0	0	0	1	1	0
11		Blanca reef	0	0	0	0	0	0	0	0	0	0	0	0	1	0	0	0	0	0	0	0	0	0	0	0	0	0	0	0	0	0	0	0	0	0	0	0	0	0	0	0	0	0	0	0	0	0	0
12		Enmedio reef	0	0	0	0	0	0	0	0	0	0	0	0	0	0	0	0	0	0	0	0	0	1	1	0	0	0	0	0	0	0	1	0	0	0	0	0	1	0	0	0	0	0	0	0	1	0	0
13		Giote reef	0	0	0	0	0	0	0	1	0	0	0	0	0	0	0	0	0	0	0	0	0	0	0	0	0	0	0	0	0	0	0	0	0	0	0	0	0	0	0	0	0	0	0	0	0	0	0
14		Santiaguillo Island	0	0	0	0	0	0	0	0	0	0	0	0	0	0	0	0	0	0	0	0	0	0	0	0	0	0	0	0	0	0	1	0	0	0	0	0	0	0	0	0	0	0	0	0	1	0	0
15		Cabezo reef	0	0	0	0	0	0	0	0	0	0	0	0	0	0	0	0	0	0	0	0	0	0	0	0	0	0	0	0	0	0	0	0	0	0	0	0	0	0	0	0	0	0	0	1	1	0	0
16		Chopas reef	0	0	0	0	0	0	0	0	0	0	0	0	0	0	0	0	0	0	0	0	0	0	0	0	0	0	0	0	0	0	0	0	0	0	0	0	0	0	0	0	0	0	0	0	0	0	0
17	Campeche	Sabancuy bank	0	0	0	0	0	0	0	0	0	0	0	0	0	0	0	0	0	0	0	0	0	0	0	0	0	0	0	0	0	0	0	0	0	0	0	0	0	0	0	0	0	0	0	0	0	0	0
18		Arcas cay	0	0	0	0	0	0	0	0	0	0	0	0	0	0	0	1	0	0	0	0	0	0	0	0	0	0	0	0	0	0	1	0	0	0	0	0	0	0	1	0	0	0	0	0	1	0	0
19		Triángulos reef	0	0	0	0	0	0	0	0	0	0	0	0	0	0	0	0	0	0	0	0	0	0	0	0	0	0	0	0	0	0	1	0	0	0	0	0	0	0	1	0	0	0	0	0	1	0	0
20	Yucatán	Arenas cay	1	0	0	0	0	0	0	1	0	0	0	0	0	0	0	0	0	0	0	0	0	0	0	0	0	0	0	0	0	0	1	0	0	0	1	0	0	0	1	0	0	0	0	0	1	0	0
21		Alacraes reef	0	0	0	0	0	0	0	1	0	0	0	0	1	0	0	1	0	0	0	1	0	1	1	0	0	0	0	0	0	0	1	0	0	0	1	0	1	0	1	1	0	1	0	0	1	0	0
22		Bajos de Diez reef	0	0	0	0	0	0	0	0	0	0	0	0	0	0	0	0	0	0	0	0	0	0	0	0	0	0	0	0	0	0	0	0	0	0	0	0	0	0	0	0	0	0	0	0	0	0	0
23	Quintana Roo	Contoy Island	0	0	0	0	0	0	0	1	0	0	0	0	0	0	0	0	0	0	0	0	0	0	0	0	0	0	0	0	0	0	1	0	0	0	0	0	0	0	0	0	0	0	0	0	1	0	0
24		Mujeres Island	1	0	1	0	0	0	0	1	0	1	1	1	1	0	1	1	0	1	1	0	1	1	1	0	0	0	0	0	0	0	1	0	0	0	1	0	1	1	0	1	1	1	0	0	1	0	1
25		Cozumel Island	0	0	1	1	0	0	1	1	1	1	1	0	1	1	1	1	1	0	0	1	1	1	1	0	1	0	1	1	0	1	1	0	0	1	1	0	1	1	1	1	1	1	1	1	1	0	1
26		Culebra cay	0	0	0	0	0	0	0	0	0	0	0	0	0	0	0	0	0	0	0	0	0	0	0	0	0	0	0	0	0	0	0	0	0	0	0	0	0	0	0	0	0	0	0	0	0	0	0
27		Valencia cay	0	0	0	0	0	0	0	0	0	0	0	0	0	0	1	1	0	0	0	0	0	1	1	0	0	0	0	0	0	0	0	1	1	0	0	0	1	0	1	1	0	0	0	0	1	0	0
28		Xobón cay	0	0	0	0	0	0	0	0	0	0	0	0	0	0	0	0	0	0	0	0	0	0	0	0	0	0	0	0	0	0	0	1	0	0	0	0	0	0	0	0	0	0	0	0	0	0	0
29		Lagartijos cay	0	0	0	0	0	0	0	0	0	0	0	0	0	0	0	0	0	0	0	0	0	0	0	0	0	0	0	0	0	0	1	0	0	0	0	0	0	0	0	0	0	0	0	0	0	0	0
30		Tres Marías cay	0	0	0	0	0	0	0	0	0	0	0	0	0	0	0	0	0	0	0	0	0	0	0	0	0	0	0	0	0	0	0	0	0	0	0	0	0	0	0	0	0	0	0	0	1	0	0
31		Chinchorro bank	1	1	0	0	0	1	0	1	0	0	0	0	0	0	0	1	0	0	0	0	0	1	0	1	0	0	0	0	1	1	1	0	0	0	1	0	1	1	1	1	0	1	0	0	1	0	0
32		Cedro cay	0	0	0	0	0	0	0	1	0	0	0	0	0	0	0	0	0	0	0	0	0	1	0	0	0	0	0	0	0	0	0	1	0	0	0	0	0	0	0	0	0	0	0	0	0	0	0
[truncated: 206 more columns]
